# Supplementary material for: Stereoselective Synthesis and Application of Gibberellic Acid-Derived Aminodiols
Source: Int J Mol Sci. 2022 Sep 8;23(18):10366. doi: 10.3390/ijms231810366 (PMC9499365; doi:10.3390/ijms231810366)
Supplement: Supplementary file 1 [file ijms-23-10366-s001.zip]

Archive with 1 entries (1 files):
- ijms-1884883-supplementary.pdf
